# Supplementary material for: Do Indian women know about and use the emergency contraceptive pill? An analysis of nationally representative data from 2005–06 and 2019–21
Source: Health Policy Plan. 2023 Nov 16;38(Suppl 2):ii51–61. doi: 10.1093/heapol/czad049 (PMC10679928; doi:10.1093/heapol/czad049)
Supplement: czad049_Supp [file czad049_supp.zip]

Archive with 2 entries (2 files):
- suppl_data/Table S1_clean version.docx
- suppl_data/Table S1_track changes version.docx
